# Supplementary material for: Age-related terminal duct lobular unit involution in benign tissues from Chinese breast cancer patients with luminal and triple-negative tumors
Source: Breast Cancer Res. 2017 May 25;19:61. doi: 10.1186/s13058-017-0850-5 (PMC5445352; doi:10.1186/s13058-017-0850-5)
Supplement: Additional file 1: Table S1. — Characteristics of Chinese breast cancer cases by tumor subtype. Table S2. The association of TDLU involution (median TDLU span and median acini count/TDLU) with breast tumor subtypes, overall and by age group. (XLS 64 kb) [file 13058_2017_850_MOESM1_ESM.xls]

## Sheet: Supplementary Table 1
Table S1. Characteristics of Chinese breast cancer cases by tumor subtype
		Overall (n=504)			Luminal A (n=254)			Triple-negative (TN, n=250)				Core basal phenotype (CBP, n=125)
		n	%		n	%		n	%	Pa		n	%	Pb
Age
	Mean (SD)	50.4	9.43		50.71	9.55		50.34	9.14	0.4934		49.84	9.52	0.3734
	20-39	48	9.52		23	9.06		25	10	0.9546		12	9.6	0.9064
	40-49	204	40.48		101	39.76		103	41.2			53	42.4
	50-59	176	34.92		91	35.83		85	34			44	35.2
	60-79	76	15.08		39	15.35		37	14.8			16	12.8
BMI
	Mean (SD)	25.05	3.71		25.24	3.68		24.46	3.3	0.1899		25.25	4.12	0.9779
	<25	276	55.09		130	51.59		146	58.63	0.2066		64	51.61	0.7005
	25-29	180	35.93		100	39.68		80	32.13			46	37.1
	30+	45	8.98		22	8.73		23	9.24			14	11.29
	Missing	3			2			1				1
Family history of breast cancer
	No	470	94.95		244	96.06		226	93.78	0.2455		115	92.74	0.1653
	Yes	25	5.05		10	3.94		15	6.22			9	7.26
	Missing	9						9				1
Age at menarche
	<12	122	25.36		63	25.82		59	24.89	0.6213		30	25	0.7051
	12-13	215	44.7		104	42.62		111	46.84			47	39.17
	14+	144	29.94		77	31.56		67	28.27			43	35.83
	Missing	23			10			13			0	5
Parity/Number of children
	Nulliparous	18	3.85		10	4.12		8	3.57	0.8442		4	3.33	0.669
	1 Child	290	62.1		153	62.96		137	61.16			71	59.17
	More than 1 Child	159	34.05		80	32.92		79	35.27			45	37.5
	Missing	37			11			26				5
Breastfeedingc
	No	19	6.23		14	8		5	3.85	0.1377		2	2.17	0.0566
	Yes	286	93.77		161	92		125	96.15			90	97.83
	Missing	144			58			86				24
Tumor size
	≤2cm	277	56.42		152	60.56		125	52.08	0.0584		61	49.59	0.0442
	>2cm	214	43.58		99	39.44		115	47.92			62	50.41
	Missing	13			3			10				2
Lymph node invasion
	Negative	286	58.73		128	52.24		158	65.29	0.0035		79	64.23	0.0288
	Positive	201	41.27		117	47.76		84	34.71			44	35.77
	Missing	17			9			8				2
Grade
	Well differentiated	47	10.17		44	18.97		3	1.3	<0.001		2	1.69	<0.001
	Moderately differentiated	201	43.51		148	63.79		53	23.04			30	25.42
	Poorly differentiated	214	46.32		40	17.24		174	75.65			86	72.88
	Missing	42			22			20				7

## Sheet: Supplementary Table 2
Table S2. The association of TDLU involution (median TDLU span and median acini count/TDLU) with breast tumor subtypes among overall and by age group
		LuminalA (n=254)			TN/CBP (n=250)			TN/CBP vs. Luminal A			CBP (n=125)			CBP vs. Luminal A
								OR (95% CI)a	Pa					OR (95% CI)a	Pa
Overall
Median TDLU span (µm)
	Median (iqr)	492.5	(362.0-649.0)		486.3	(377.5-646.0)					493.5	(380.0-684.5)
	Tertile1	86	33.86		82	32.8		Ref.			40	32		Ref.
	Tertile2	84	33.07		84	33.6		1.10( 0.62-1.97)	0.952		39	31.2		1.02( 0.50-2.04)	0.7533
	Tertile3	84	33.07		84	33.6		1.25( 0.65-2.40)	0.53		46	36.8		1.24( 0.57-2.70)	0.5302
	ORtrend/Ptrend							1.11( 0.80- 1.54)	0.5497					1.11( 0.75- 1.64)	0.592
Median category of acini count/TDLU
	Median (iqr)	2	(1.0-3.0)		2	(1.0-3.0)					2	(1.0-3.0)
	Tertile1	97	38.19		84	33.6		Ref.			38	30.4		Ref.
	Tertile2	70	27.56		83	33.2		1.57( 0.87-2.86)	0.4602		43	34.4		1.56( 0.76-3.20)	0.725
	Tertile3	87	34.25		83	33.2		1.71( 0.90-3.27)	0.2666		44	35.2		1.95( 0.89-4.29)	0.182
	ORtrend/Ptrend							1.28( 0.92- 1.78)	0.137					1.40( 0.94- 2.07)	0.0959
Age<50
Median TDLU span (µm)
	Median (iqr)	606.25	(482.8-732.8)		618.25	(480.8-750.8)					643.5	(508.0-796.5)
	Tertile1	41	33.06		43	33.59		Ref.			19	29.23		Ref.
	Tertile2	44	35.48		40	31.25		1.35(0.61-2.99)	0.6404		18	27.69		1.18(0.43-3.30)	0.7168
	Tertile3	39	31.45		45	35.16		1.32(0.59-2.94)	0.718		28	43.08		1.94(0.72-5.25)	0.1834
	ORtrend/Ptrend							1.15( 0.77- 1.71)	0.497					1.40( 0.85- 2.30)	0.189
Median category of acini count/TDLU
	Median (iqr)	2.5	(2-4)		2.5	(2-3.5)					3	(2-4)
	Tertile1	54	43.55		57	44.53		Ref.			25	38.46		Ref.
	Tertile2	34	27.42		33	25.78		1.03(0.46-2.32)	0.6713		18	27.69		1.56(0.54-4.50)	0.8424
	Tertile3	36	29.03		38	29.69		1.46(0.67-3.19)	0.3151		22	33.85		2.94(1.05-8.28)	0.0642
	ORtrend/Ptrend							1.20( 0.81- 1.78)	0.353					1.71( 1.02- 2.88)	0.0414
Age ≥ 50
Median TDLU span (µm)
	Median (iqr)	405.8	(316.5-510)		396.3	(313.5-487.0)					387.75	(315.3-480.0)
	Tertile1	41	31.54		42	34.43		Ref.			22	36.67		Ref.
	Tertile2	43	33.08		42	34.43		1.21(0.52-2.79)	0.4145		20	33.33		1.08(0.42-2.80)	0.5178
	Tertile3	46	35.38		38	31.15		0.80(0.34-1.86)	0.389		18	30		0.68(0.25-1.82)	0.3306
	ORtrend/Ptrend							0.89( 0.58- 1.36)	0.5927					0.83( 0.51- 1.35)	0.4497
Median category of acini count/TDLUb
	Median (iqr)	1	(1-2)		1	(1-2)					1	(1-2)
	<Median	76	58.46		70	57.38		Ref.			33	55		Ref.
	≥Median	54	41.5		52	42.6		1.17( 0.58- 2.34)	0.66		27	45		1.22( 0.55- 2.71)	0.62
	ORtrend/Ptrend
